# Supplementary material for: Role of Peroxisome Proliferator-Activated Receptor α-Dependent Mitochondrial Metabolism in Ovarian Cancer Stem Cells
Source: Int J Mol Sci. 2024 Nov 1;25(21):11760. doi: 10.3390/ijms252111760 (PMC11546303; doi:10.3390/ijms252111760)
Supplement: Supplementary file 1 [file ijms-25-11760-s001.zip]

Archive with 1 entries (1 files):
- ijms-3257706-supplementary.pdf
